# Supplementary material for: Evaluation of Mannosidase and Trypsin Enzymes Effects on Biofilm Production of Pseudomonas aeruginosa Isolated from Burn Wound Infections
Source: PLoS One. 2016 Oct 13;11(10):e0164622. doi: 10.1371/journal.pone.0164622 (PMC5063459; doi:10.1371/journal.pone.0164622)
Supplement: S1 File — (XLSX) [file pone.0164622.s001.xlsx]

## Sheet: a-mannosidase
	0	0.005	0.01	0.015	0.02	0.03
strain 3	1.09433	0.335333	0.247	0.361	0.229333	0.323

## Sheet: b-mannosidase
	0	0.005	0.01	0.015	0.02	0.03
strain 3	1.04067	0.31333	0.28	0.231	0.185333	0.249667

## Sheet: trypsin
	0	0.08	0.175	0.35	0.75	1.5
Strain 3	1.38767	0.451333	0.485	0.258	0.222	0.271
