# Supplementary material for: Evaluation of Mannosidase and Trypsin Enzymes Effects on Biofilm Production of Pseudomonas aeruginosa Isolated from Burn Wound Infections
Source: PLoS One. 2016 Oct 13;11(10):e0164622. doi: 10.1371/journal.pone.0164622 (PMC5063459; doi:10.1371/journal.pone.0164622)
Supplement: S2 File — (XLSX) [file pone.0164622.s002.xlsx]

## Sheet: a-mannosidase
	No Enzyme	Avearage	a-mannosidse (0.02 unit/ml)	standard deviation
1	1.11967	0.943401	0.45967	0.342049
2	1.09433	0.943006	0.229333	0.504643
3	0.694	0.943006	0.492	0.318909
4	1.396	0.943006	0.46133	0.340596
5	0.413	0.943006	0.37567	0.401167

## Sheet: b-mannosidase
	No Enzyme	Avearage	b-mannosidase (0.02 unit/ml)	standard deviation
1	1.11967	0.943401	0.43	0.363029
2	1.09433	0.943006	0.385333	0.394334
3	0.694	0.943006	0.263333	0.480601
4	1.396	0.943006	0.38333	0.395751
5	0.413	0.943006	0.33667	0.428744

## Sheet: trypsin
	No Enzyme	Avearage	trypsin (0.75 μg/ml)	standard deviation
1	1.11967	0.943401	0.526	0.295147
2	1.09433	0.943006	0.647	0.209308
3	0.694	0.943006	0.67	0.193044
4	1.396	0.943006	0.46767	0.336113
5	0.413	0.943006	0.31067	0.447129

## Sheet: Fig 2
	No Enzyme	α-mannosidase (0.02 unit/ml)	β-mannosidase (0.02 unit/ml)	trypsin (0.75 μg/ml)
1	1.11967	0.45967	0.43	0.526
2	1.26033	0.492	0.263333	0.67
3	0.940667	0.229333	0.385333	0.647
4	1.396	0.46133	0.38333	0.46767
5	0.413	0.37567	0.33667	0.31067
