# Supplementary material for: Evaluation of Mannosidase and Trypsin Enzymes Effects on Biofilm Production of Pseudomonas aeruginosa Isolated from Burn Wound Infections
Source: PLoS One. 2016 Oct 13;11(10):e0164622. doi: 10.1371/journal.pone.0164622 (PMC5063459; doi:10.1371/journal.pone.0164622)
Supplement: S3 File — (XLSX) [file pone.0164622.s003.xlsx]

## Sheet: The raw data of Fig 3
	No enzyme	α-mannosidase	β-mannosidase	combination 1	combination 2
strain 3	1.12533	0.17467	0.17333	0.179	0.183
