# Supplementary material for: Evaluation of Mannosidase and Trypsin Enzymes Effects on Biofilm Production of Pseudomonas aeruginosa Isolated from Burn Wound Infections
Source: PLoS One. 2016 Oct 13;11(10):e0164622. doi: 10.1371/journal.pone.0164622 (PMC5063459; doi:10.1371/journal.pone.0164622)
Supplement: S4 File — (XLSX) [file pone.0164622.s004.xlsx]

## Sheet: The raw data of Fig 5
	1	2	Avereage	viability %
No enzyme	2.763	3.036	2.8995	100
a-mannosidase	1.989	1.796	1.8925	65.26
b-mannosidase	2.38	2.42	2.4	82.77
citrate buffer	2.737	2.61	2.6735	89
Trypsin	2.8	2.8	2.8	96.56

## Sheet: fig 5
	viability %
No enzyme	100
α-mannosidase	65.26
β-mannosidase	82.77
citrate buffer	89
Trypsin	96.56
